# Supplementary material for: Abnormal Eu3+ → Eu2+ Reduction in Ca9−xMnxEu(PO4)7 Phosphors: Structure and Luminescent Properties
Source: Materials (Basel). 2023 Feb 7;16(4):1383. doi: 10.3390/ma16041383 (PMC9962388; doi:10.3390/ma16041383)
Supplement: Supplementary file 1 [file materials-16-01383-s001.zip]

Archive with 1 entries (1 files):
- materials-2175993-supplementary.pdf
